# Supplementary material for: Phylogenetic Species Identification in Rattus Highlights Rapid Radiation and Morphological Similarity of New Guinean Species
Source: PLoS One. 2014 May 27;9(5):e98002. doi: 10.1371/journal.pone.0098002 (PMC4035291; doi:10.1371/journal.pone.0098002)
Supplement: File S1 — COI-152 bp sequence data in fasta format. (TXT) [file pone.0098002.s009.txt]

>ArIn_102155c Rattus argentiventer, Indonesia, partial COI
GTGTGATCCGTATTAATTACAGCTGTACTTCTACTTCTCTCACTACCAGTACTAGCAGCAGGTATTACTATACTTCTCAC
AGACCGAAACCTAAATACTACTTTTTTCGACCCCGCTGGAGGCGGAGATCCAATTCTCTATCAACACCTATTC
>ArIn_102160c Rattus argentiventer, Indonesia, partial COI
GTGTGATCCGTATTAATTACAGCTGTACTTCTACTTCTCTCACTACCAGTACTAGCAGCAGGTATTACTATACTTCTCAC
AGACCGAAACCTAAATACTACTTTTTTCGACCCCGCTGGAGGCGGAGATCCAATTCTCTATCAACACCTATTC
>ArIn_481422c Rattus argentiventer, Indonesia,  partial COI
GTGTGATCCGTATTAATTACAGCTGTACTTCTACTTCTCTCACTACCAGTACTAGCAGCAGGTATTACTATACTTCTCAC
AGACCGAAACCTAAATACTACTTTTTTCGACCCCGCTGGAGGCGGAGATCCAATTCTCTATCAACACCTATTC
>ArIn_521861c Rattus argentiventer, Indonesia, partial COI
GTGTGATCCGTATTAATTACAGCTGTACTTCTGCTTCTCTCACTACCAGTACTAGCAGCAGGTATTACTATACTTCTCAC
AGACCGAAACCTAAATACTACTTTTTTCGACCCCGCTGGAGGCGGAGATCCAATTCTCTATCAACACCTATTC
>ArMa_292656c Rattus argentiventer, Malaysia, partial COI
GTGTGATCCGTATTAATTACAGCTGTACTTCTGCTTCTCTCACTACCAGTACTAGCAGCAGGTATTACTATACTTCTCAC
AGACCGAAACCTAAATACTACTTTTTTCGACCCCGCTGGAGGCGGAGATCCAATTCTCTATCAACACCTATTC
>ArPh_348563c Rattus argentiventer, Philippines, partial COI
GTGTGATCCGTATTAATTACAGCTGTACTTCTGCTTCTCTCACTACCAGTACTAGCAGCAGGTATTACTATACTTCTCAC
AGACCGAAACCTAAATACTACTTTTTTCGACCCCGCTGGAGGCGGAGATCCGATTCTCTATCAACACCTATTC
>ArVn_334796c Rattus argentiventer, Vietnam, partial COI
GTGTGATCCGTATTAATTACAGCTGTACTTCTACTTCTCTCACTACCAGTACTAGCAGCAGGTATTACTATACTTCTCAC
AGACCGAAACCTAAATACTACTTTCTTCGACCCCGCTGGAGGCGGAGATCCAATTCTCTATCAACACCTATTC
>EvPh_125259c Rattus everetti, Philippines, partial COI
GTATGATCAGTAATAATTACAGCTGTACTACTACTTCTTTCACTACCAGTATTAGCAGCAGGTATTACCATACTCCTTAC
AGATCGAAACCTAAATACTACTTTCTTTGACCCTGCTGGAGGCGGAGACCCAATCCTTTACCAACATCTATTC
>MfPN_159820c Rattus mordax fergussoniensis, Papua New Guinea, partial COI
GTATGATCAGTATTAATTACAGCCGTCCTATTACTTCTTTCATTACCAGTATTAGCAGCAGGTATTACAATGCTTCTTAC
AGACCGTAACCTAAATACTACTTTCTTCGATCCTGCTGGAGGAGGAGACCCAATCCTCTATCAACACCTATTC
>MoPN_159825c Rattus mordax, Papua New Guinea, partial COI
GTATGATCAGTATTAATTACAGCCGTCCTATTACTTCTCTCATTACCAGTATTAGCAGCAGGTATTACTATGCTTCTTAC
AGATCGTAACCTAAATACTACTTTCTTCGATCCTGCTGGAGGTGGAGACCCAATCCTCTATCAGCACCTATTC
>MoPN_276644c Rattus mordax, Papua New Guinea, partial COI
GTATGATCAGTATTAATTACAGCCGTCCTATTACTTCTCTCATTACCAGTATTAGCAGCAGGTATTACTATGCTTCTTAC
AGATCGTAACCTAAATACTACTTTCTTCGATCCTGCTGGAGGTGGAGACCCAATCCTCTATCAGCACCTATTC
>MoPN_Rcm12083c Rattus mordax, Papua New Guinea, partial COI
GTATGATCAGTATTAATTACAGCCGTCCTATTACTTCTCTCATTACCAGTATTAGCAGCAGGTATTACTATGCTTCTTAC
AGATCGTAACCTAAATACTACTTTCTTCGACCCTGCTGGAGGTGGAGACCCAATCCTCTATCAGCACCTATTC
>MoPN_Rcm12224c Rattus mordax, Papua New Guinea, partial COI
GTATGATCAGTATTAATTACAGCCGTCCTATTACTTCTCTCATTACCAGTATTAGCAGCAGGTATTACCATGCTTCTTAC
AGATCGTAACCTAAATACAACTTTCTTCGATCCTGCTGGAGGTGGAGACCCAATCCTCTATCAACACCTATTC
>MoPN_Rcm12421c Rattus mordax, Papua New Guinea, partial COI
GTATGATCAGTATTAATTACAGCCGTCCTATTACTTCTCTCATTACCAGTATTAGCAGCAGGTATTACCATGCTTCTTAC
AGATCGTAACCTAAATACAACTTTCTTCGATCCTGCTGGAGGTGGAGACCCAATCCTCTATCAACACCTATTC
>MoPN_Rcm3946c Rattus mordax, Papua New Guinea, partial COI
GTATGATCAGTATTAATTACAGCCGTCCTATTACTTCTCTCATTACCAGTATTAGCAGCAGGTATTACCATGCTTCTTAC
AGATCGTAACCTAAATACAACTTTCTTCGATCCTGCTGGAGGTGGAGACCCAATCCTCTATCAACACCTATTC
>NsPN_357412c Rattus niobe, Papua New Guinea, partial COI
GTATGATCAGTATTAATTACAGCCGTCCTACTACTTCTTTCATTACCAGTTTTAGCAGCAGGTATTACTATGCTTCTTAC
AGATCGTAACCTAAATACTACTTTCTTCGATCCTGCTGGAGGTGGAGACCCAATCCTCTATCAACACCTATTC
>NsPN_357414c Rattus niobe, Papua New Guinea, partial COI
GTATGATCAGTATTAATTACAGCCGTCCTACTACTTCTTTCATTACCAGTATTAGCAGCAGGTATTACTATGCTTCTTAC
AGATCGTAACCTAAATACTACTTTCTTCGATCCTGCTGGAGGTGGAGACCCAATCCTCTATCAACACCTATTC
>NsPN_357415c Rattus niobe, Papua New Guinea, partial COI
GTATGATCAGTATTAATTACAGCCGTCCTACTACTTCTTTCATTACCAGTATTAGCAGCAGGTATTACTATACTTCTTAC
AGATCGTAACCTAAATACTACTTTCTTCGATCCTGCTGGAGGTGGAGACCCAATCCTCTATCAACACCTATTC
>NsPN_357417c Rattus niobe, Papua New Guinea, partial COI
GTATGATCAGTATTAATTACAGCCGTCCTACTACTTCTTTCATTACCAGTATTAGCAGCAGGTATTACTATGCTTCTTAC
AGATCGTAACCTAAATACTACTTTCTTCGATCCTGCTGGAGGTGGAGACCCAATCCTCTATCAACACCTATTC
>NtIa_171158c Rattus nitidus, India, partial COI
GTATGATCCGTGCTAATTACAGCTGTCCTACTACTTCTCTCCCTACCCGTGTTAGCAGCAGGTATCACCATACTCCTTAC
AGACCGAAATTTAAATACTACCTTCTTCGACCCCGCTGGAGGGGGAGACCCAATTCTTTATCAACACCTATTC
>NtIa_564456c
GTATGATCCGTGCTAATTACAGCTGTCCTACTACTTCTCTCCCTACCCGTGTTAGCAGCAGGTATCACCATACTCCTTAC
AGACCGAAATTTAAATACTACCTTCTTCGACCCCGCTGGAGGGGGAGACCCAATTCTTTATCAACACCTATTC
>NtIn_219688c Rattus nitidus, Indonesia, partial COI
GTATGATCCGTGCTAATTACAGCTGTCCTACTACTTCTCTCCCTACCCGTGTTAGCAGCAGGCATCACTATGCTCCTTAC
AGACCGAAATTTAAATACTACCTTCTTCGATCCCGCTGGAGGGGGAGACCCAATTCTTTATCAACACCTATTC
>NtMi_278867c Rattus nitidus, Micronesia, partial COI
GTATGATCCGTGCTAATTACAGCTGTCCTACTACTTCTCTCCCTACCCGTGTTAGCAGCAGGCATCACTATGCTCCTTAC
AGACCGAAATTTAAATACTACCTTCTTCGATCCCGCTGGAGGGGGAGACCCAATTCTTTATCAACACCTATTC
>PrIJ_110124c Rattus praetor, Indonesia (Irian Jaya), partial COI
GTATGATCAGTATTAATTACAGCCGTCCTACTACTTCTTTCATTACCAGTATTAGCAGCAGGTATTACTATACTTCTTAC
AGACCGTAACCTAAATACTACTTTCTTCGATCCTGCTGGAGGTGGAGACCCAATCCTCTATCAACACCTATTC
>PrIn_277021c Rattus praetor, Indonesia (Irian Jaya), partial COI
GTATGATCAGTATTAATTACAGCCGTCCTACTACTTCTTTCATTGCCAGTATTAGCAGCAGGTATTACTATGCTTCTTAC
AGATCGTAACCTAAATACTACTTTCTTCGACCCTGCTGGAGGTGGAGACCCAATCCTCTATCAACACCTATTC
>PrNG_580077c Rattus praetor, Papua New Guinea, partial COI
GTATGATCAGTATTAATTACAGCCGTCCTACTACTTCTTTCATTACCAGTATTAGCAGCAGGTATTACTATACTCCTCAC
AGACCGTAACCTAAATACTACTTTCTTCGATCCTGCTGGAGGTGGAGACCCAATCCTCTATCAACACCTATTC
>PrPN_277061c Rattus praetor, Papua New Guinea, partial COI
GTATGATCAGTATTAATTACAGCCGTCCTACTACTTCTTTCATTACCAGTATTAGCAGCAGGTATTACTATACTCCTCAC
AGACCGTAACCTAAATACTACTTTCTTCGATCCTGCTGGAGGTGGAGACCCAATCCTCTATCAACACCTATTC
>PrPN_295120c Rattus praetor, Indonesia (Irian Jaya), partial COI
GTATGATCAGTATTAATTACAGCCGTCCTACTACTTCTTTCATTACCAGTATTAGCAGCAGGTATTACTATACTTCTTAC
AGACCGTAACCTAAATACTACTTTCTTCGATCCTGCTGGAGGTGGAGACCCAATCCTCTATCAACACCTATTC
>RCVN_357811c Rattus rattus Complex, Vietnam, partial COI
GTGTGATCTGTATTAATTACAGCTGTACTCTTACTTCTTTCACTACCAGTACTAGCAGCAGGTATCACCATACTCCTCAC
AGACCGAAACCTAAATACTACTTTTTTCGATCCTGCTGGAGGCGGAGATCCAATTCTCTATCAACATCTATTT
>VmPN_357432c Rattus verecundus mollis, Papua New Guinea, partial COI
GTATGATCAGTATTAATTACAGCCGTCCTACTACTTCTTTCATTACCAGTGTTAGCAGCAGGTATTACTATGCTTCTTAC
AGATCGTAACCTAAATACTACTTTCTTTGATCCTGCTGGGGGTGGAGACCCAATCCTCTATCAACACCTATTC
>VmPN_357434c Rattus verecundus mollis, Papua New Guinea, partial COI
GTATGATCAGTATTAATTACAGCCGTCCTACTACTTCTTTCATTACCAGTGTTAGCAGCAGGTATTACTATGCTTCTTAC
AGATCGTAACCTAAATACCACTTTCTTTGATCCTGCTGGGGGTGGAGACCCAATCCTCTATCAACACCTATTC
>VmPN_357435c Rattus verecundus mollis, Papua New Guinea, partial COI
GTATGATCAGTATTAATTACAGCCGTCCTACTACTTCTTTCATTACCAGTGTTAGCAGCAGGTATTACTATGCTTCTTAC
AGATCGTAACCTAAATACTACTTTCTTTGATCCTGCTGGGGGTGGAGACCCAATCCTCTATCAACACCTATTC
>VmPN_357438c Rattus verecundus mollis, Papua New Guinea, partial COI
GTATGATCAGTATTAATTACAGCCGTCCTACTACTTCTTTCATTACCAGTGTTAGCAGCAGGTATTACTATGCTTCTTAC
AGATCGTAACCTAAATACTACTTTCTTTGATCCTGCTGGGGGTGGAGACCCAATCCTCTATCAACACCTATTC
